# Supplementary material for: Dietary Protein Intake and Transition between Frailty States in Octogenarians Living in New Zealand
Source: Nutrients. 2021 Aug 19;13(8):2843. doi: 10.3390/nu13082843 (PMC8401514; doi:10.3390/nu13082843)
Supplement: Supplementary file 1 [file nutrients-13-02843-s001.zip]

Archive with 1 entries (1 files):
- nutrients-1305094-supplementary.pdf
